# Supplementary material for: Lignocellulose degradation at the holobiont level: teamwork in a keystone soil invertebrate
Source: Microbiome. 2018 Sep 17;6:162. doi: 10.1186/s40168-018-0536-y (PMC6142342; doi:10.1186/s40168-018-0536-y)
Supplement: Supplementary file 1 — Table S1. List of primers used in RT-qPCR. (XLSX 10 kb) [file 40168_2018_536_MOESM1_ESM.xlsx]

## Sheet: Feuil1
Name	Right	Left
AA1	ACCCGTAACAAGGAAAGACTGCAGAA	ACCCTGGCAAATTTGAACACGAAGCA
AA3	GGACCGAGCTCACAATATTGCCTTGGA	TAGATGAGCCACCAAGTCCCCTTCCT
CE1	GCCGGATTTTACTTAGATGCCACAGA	GCCACCCATACTATGACCCATAATTCC
CE12	GCAGATGAGTTTGTAAGGAAAGCAGAT	CCTGCAATTGTGGTTCCTTTTATATCC
CE3	CTAGGGGCTCATGTAGGGAAGAAGTG	AGTCCTATCTGCCTCTATAGCCCTCC
CE4	TGCATCACATTCAATAACGCACAGCTT	CCCCGATTTCCTTGGCCCATTTAGTG
EF2	GTCAGATCATTCCCACAACA	TTTCCTCAAATACCACTCCAC
GH116	TGGTGAAATGGGTGCCGTAAATGG	ACCCTCTTCTAGCATGCCCTCAAA
GH120	GTTAACCCAACGCAGAAAGATAACAAG	CAAGTTTGGCAGCGAAAGAAATCATG
GH2	CGCCAAATGACTTCCCAGATGATG	TACTGCTCTGAAGTGACGTCCTATCG
GH27	CGATAATCCTTGTGACAGAGTCCCAC	GCCGCCGAACTATACTTCTATCATCG
GH29	CAGCGGAGAGGGAATCATTTTGGA	CTACACACGACGGAAGAATAGACCCA
GH30	GTGGCAACCTTTCTCCAACTACCT	CTGCAGTCCATCCACAGTTATTCC
GH35	GAACCCCAGTCATACGTTTCTGTAGG	CGAGTATGGGCATTTTGGGTACAGAG
GH5	CGCCTGGAATAACTATGGGTCTGA	CGTGGACCCAAATTCTGACAGCAT
GH74	GACTACATCGCATCCTCAGACCTTGA	CTGCTTCACGTGTTCACTCTCCGAAA
GH9	AGAGCTGCAATCAAATGGGGCACAGA	ATCGCCAACCTGACCCCAAAGTACGT
RbL8	AACTGGAGATAGAGGCAAA	CCACCAGCAGCAATTC
