# Supplementary material for: Lignocellulose degradation at the holobiont level: teamwork in a keystone soil invertebrate
Source: Microbiome. 2018 Sep 17;6:162. doi: 10.1186/s40168-018-0536-y (PMC6142342; doi:10.1186/s40168-018-0536-y)
Supplement: Supplementary file 2 — Table S2. List of CAZymes identified in metagenome assemblies and in the transcriptome of A. vulgare. (XLSX 18 kb) [file 40168_2018_536_MOESM2_ESM.xlsx]

## Sheet: CAZymes
	Transcriptome	Metagenomes
CAZy Family	A. vulgare	Laboratory	Field
AA1	2	0	0
AA2	0	16	0
AA3	13	9	4
AA4	2	4	2
AA6	0	32	10
AA7	0	0	8
CBM1	0	0	2
CBM10	0	1	1
CBM12	0	4	2
CBM13	16	3	1
CBM14	940	16	10
CBM15	0	2	0
CBM16	0	0	2
CBM2	0	4	2
CBM20	4	2	1
CBM21	3	3	4
CBM22	0	2	2
CBM23	1	1	0
CBM25	0	8	6
CBM26	0	6	5
CBM27	0	1	2
CBM29	0	2	5
CBM3	0	3	1
CBM30	0	6	5
CBM31	1	4	5
CBM32	19	9	42
CBM34	0	12	2
CBM35	1	4	2
CBM36	0	4	2
CBM37	8	3	8
CBM39	0	4	3
CBM4	0	1	1
CBM40	0	6	13
CBM41	0	1	0
CBM42	0	1	1
CBM43	0	4	1
CBM44	0	8	8
CBM45	0	1	0
CBM46	0	2	4
CBM47	8	401	228
CBM48	3	25	11
CBM49	0	5	4
CBM5	0	12	2
CBM50	4	101	26
CBM51	0	4	1
CBM53	1	0	2
CBM54	0	6	1
CBM56	1	0	1
CBM57	2	0	1
CBM58	0	2	4
CBM6	0	3	1
CBM61	0	0	1
CBM62	0	1	0
CBM63	0	2	2
CBM64	0	5	2
CBM66	2	1	1
CBM67	3	4	6
CBM68	0	2	1
CBM69	0	3	0
CBM70	0	1	2
CBM71	0	0	1
CBM72	0	5	2
CBM73	0	14	5
CBM76	0	1	1
CBM77	0	4	1
CBM78	0	1	2
CBM79	0	3	0
CBM8	0	0	1
CBM80	0	9	4
CE1	33	61	29
CE10	86	34	25
CE11	0	14	10
CE12	2	5	1
CE14	0	1	8
CE16	0	3	10
CE3	19	19	7
CE4	13	32	23
CE5	0	1	1
CE6	0	2	0
CE7	0	1	4
CE8	0	10	0
CE9	2	17	10
GH1	0	53	4
GH10	0	0	1
GH102	0	10	1
GH103	0	10	10
GH104	0	3	0
GH105	0	15	0
GH108	0	3	8
GH109	8	78	21
GH11	0	1	0
GH113	0	3	2
GH116	2	0	0
GH120	2	1	0
GH127	0	13	0
GH128	0	0	1
GH129	0	0	4
GH13	15	60	20
GH130	0	2	3
GH133	7	0	3
GH134	0	3	0
GH135	0	0	1
GH15	5	2	3
GH16	1	2	2
GH18	128	9	6
GH19	0	17	1
GH2	14	12	0
GH20	22	11	0
GH22	0	11	3
GH23	0	91	28
GH24	0	20	1
GH25	0	1	4
GH27	5	0	0
GH28	0	3	0
GH29	18	0	2
GH3	0	28	15
GH30	39	0	6
GH31	34	23	6
GH32	0	3	4
GH33	0	9	5
GH35	12	0	0
GH36	0	2	3
GH37	7	12	0
GH38	30	9	0
GH39	0	3	0
GH4	0	38	1
GH42	0	2	7
GH43	0	15	2
GH47	7	0	0
GH5	11	5	14
GH50	0	1	0
GH51	0	0	1
GH53	0	2	0
GH56	3	0	0
GH57	0	0	2
GH63	1	3	1
GH65	0	6	2
GH73	0	20	5
GH74	1	2	2
GH75	1	0	0
GH76	0	0	2
GH77	0	15	0
GH78	0	3	3
GH79	1	0	0
GH8	0	21	0
GH80	0	2	0
GH84	10	0	0
GH85	4	0	0
GH88	0	10	0
GH89	1	0	0
GH9	14	2	0
GH91	0	0	2
GH93	0	0	2
GH94	0	3	0
GT1	74	1	0
GT10	39	0	0
GT11	12	36	22
GT12	0	1	0
GT13	9	0	0
GT14	0	3	0
GT16	11	0	0
GT17	0	4	0
GT19	0	14	7
GT2	6	143	119
GT2_Cellulose_synt	0	0	0
GT20	2	7	3
GT21	2	0	0
GT22	6	0	0
GT23	1	0	0
GT24	1	0	0
GT25	4	9	0
GT26	0	16	2
GT27	16	0	0
GT28	5	14	19
GT3	1	0	0
GT30	0	11	9
GT31	25	1	1
GT32	7	3	4
GT33	1	0	0
GT35	1	14	0
GT39	5	1	10
GT4	6	78	53
GT41	6	0	0
GT43	11	1	0
GT44	0	9	6
GT45	0	3	1
GT47	3	0	0
GT49	16	0	0
GT5	0	9	1
GT50	1	1	0
GT51	0	51	17
GT54	4	0	0
GT55	0	0	2
GT56	0	9	0
GT57	2	0	0
GT58	1	0	0
GT59	1	0	0
GT61	1	0	0
GT62	2	0	0
GT64	3	0	0
GT65	1	0	0
GT66	2	0	2
GT68	1	0	0
GT7	8	0	4
GT73	0	3	0
GT76	1	0	1
GT8	20	8	22
GT80	0	3	0
GT81	0	3	1
GT83	0	16	18
GT84	0	1	0
GT87	0	1	4
GT9	0	47	15
GT90	3	0	0
GT92	16	1	0
GT94	0	0	1
GT98	1	0	0
PL1	0	4	1
PL12	0	1	0
PL14	0	1	0
PL15	0	1	0
PL16	0	0	1
PL17	2	1	0
PL18	1	0	0
PL2	0	2	0
PL21	0	0	1
PL22	0	29	6
PL5	0	1	0
PL7	0	1	0
PL8	0	0	1
PL9	0	4	0
TOTAL	1933	2244	1177
