# Supplementary material for: Lignocellulose degradation at the holobiont level: teamwork in a keystone soil invertebrate
Source: Microbiome. 2018 Sep 17;6:162. doi: 10.1186/s40168-018-0536-y (PMC6142342; doi:10.1186/s40168-018-0536-y)
Supplement: Supplementary file 6 — Table S4. List of predicted enzymatic functions of CAZymes identified in metagenomes and host transcriptome. (XLSX 14 kb) [file 40168_2018_536_MOESM6_ESM.xlsx]

## Sheet: Field_Metagenome
EC number	hits	family distribution
3.1.1.6	4	4 CE16
3.1.1.72	4	4 CE4
3.1.1.73	1	1 CE1
2.4.1.x	7	1 GH17	6 GH31
3.2.1.x	3	1 GH15	2 GH91
3.2.1.1	2	2 GH57
3.2.1.3	1	1 GH15
3.2.1.8	1	1 GH10
2.4.1.18	2	2 GH13
2.4.1.64	1	1 GH65
3.2.1.20	3	3 GH13
3.2.1.21	4	3 GH1	1 GH3
3.2.1.23	1	1 GH42
3.2.1.37	1	1 GH3
3.2.1.39	1	1 GH128
3.2.1.40	3	3 GH78
3.2.1.52	2	2 GH3
3.2.1.55	1	1 GH51
3.2.1.68	6	6 GH13
4.2.2.16	1	1 GH32
2.4.99.16	1	1 GH13
3.2.1.111	2	2 GH29
3.2.1.141	6	6 GH13
3.2.1.153	1	1 GH32
5.4.99.15	1	1 GH13
2.4.1.x	13	7 GT2	3 GT4	3 GT8
2.4.2.x	1	1 GT4
2.4.1.12	15	15 GT2
2.4.1.15	1	1 GT20
2.4.1.41	1	1 GT27
2.4.1.57	2	2 GT4
2.4.1.83	1	1 GT2
2.4.2.43	3	3 GT83
2.4.99.x	8	3 GT9	5 GT30
2.4.1.129	5	5 GT51
2.4.1.175	4	4 GT2
2.4.1.217	2	2 GT55
2.4.1.251	1	1 GT94
4.2.2.1	1	1 PL8

## Sheet: Lab_Metagenome
EC number	hits	family distribution
1.6.5.6	7	7 AA6
1.11.1.13	10	10 AA2
3.1.1.x	2	2 CE12
3.5.1.x	3	3 CE9
3.1.1.11	5	5 CE8
4.2.2.n1	2	2 GH104
2.4.1.x	4	4 GH94
3.2.1.x	13	4 GH19	8 GH88	1 GH103
3.2.1.1	11	11 GH13
3.2.1.4	21	21 GH8
2.4.1.18	9	9 GH13
2.4.1.19	4	4 GH13
2.4.1.25	15	15 GH77
2.4.1.64	6	6 GH65
3.2.1.10	10	10 GH13
3.2.1.14	9	9 GH18
3.2.1.17	20	8 GH23	4 GH24	1 GH25	7 GH73
3.2.1.18	5	5 GH33
3.2.1.20	8	2 GH13	6 GH31
3.2.1.21	30	21 GH1	9 GH3
3.2.1.22	2	1 GH4	1 GH36
3.2.1.23	14	12 GH2	2 GH42
3.2.1.24	1	1 GH38
3.2.1.26	2	2 GH32
3.2.1.28	12	12 GH37
3.2.1.37	20	6 GH3	14 GH43
3.2.1.40	3	3 GH78
3.2.1.52	19	11 GH3	8 GH20
3.2.1.55	1	1 GH43
3.2.1.68	13	13 GH13
3.2.1.86	46	26 GH1	20 GH4
3.2.1.98	8	8 GH13
3.2.1.122	6	6 GH4
3.2.1.133	6	6 GH13
3.2.1.165	2	2 GH9
3.2.1.172	1	1 GH105
3.2.1.177	10	10 GH31
3.2.1.185	13	13 GH127
2.4.1.x	48	1 GT1	36 GT2	10 GT4	1 GT84
2.4.1.1	12	12 GT35
2.4.1.12	31	31 GT2
2.4.1.15	6	6 GT20
2.4.1.21	9	9 GT5
2.4.1.46	11	11 GT28
2.4.1.56	11	11 GT9
2.4.1.58	1	1 GT8
2.4.99.x	22	12 GT9	10 GT30
2.4.1.129	42	42 GT51
2.4.1.182	8	8 GT19
2.4.1.213	1	1 GT20
2.4.1.283	1	1 GT4
4.2.2.x	1	1 PL7
4.2.2.2	3	2 PL1	1 PL9
4.2.2.3	1	1 PL5
4.2.2.6	15	15 PL22
4.2.2.9	5	2 PL2	3 PL9

## Sheet: Host_Transcriptome
EC number	hits	family distribution
1.10.3.2	2	2 AA1
1.1.99.18	6	4 AA3	2 AA8
3.2.1.1	9	9 GH13
3.2.1.4	11	11 GH9
2.4.1.18	1	1 GH13
2.4.1.25	7	7 GH133
3.2.1.14	100	100 GH18
3.2.1.17	2	2 GH22
3.2.1.20	24	1 GH13	23 GH31
3.2.1.22	5	5 GH27
3.2.1.23	12	12 GH35
3.2.1.24	27	27 GH38
3.2.1.25	12	12 GH2
3.2.1.28	7	7 GH37
3.2.1.31	2	2 GH2
3.2.1.39	1	1 GH16
3.2.1.45	9	7 GH30	2 GH116
3.2.1.50	1	1 GH89
3.2.1.51	18	18 GH29
3.2.1.52	22	22 GH20
3.2.1.96	2	2 GH85
3.2.1.106	1	1 GH63
3.2.1.113	7	7 GH47
3.2.1.114	3	3 GH38
3.2.1.169	10	10 GH84
5.4.99.16	1	1 GH13
2.4.1.x	20	1 GT7	2 GT8	2 GT13	2 GT22	1 GT24	1 GT31	5 GT49	1 GT50	2 GT57	1 GT68	1 GT90	1 GT98
2.4.1.1	1	1 GT35
2.4.2.x	1	1 GT8
2.4.1.11	1	1 GT3
2.4.1.12	1	1 GT2
2.4.1.15	2	2 GT20
2.4.1.16	1	1 GT2
2.4.1.17	15	15 GT1
2.4.1.22	3	3 GT7
2.4.1.41	16	16 GT27
2.4.1.68	1	1 GT23
2.4.1.80	2	2 GT21
2.4.1.83	2	2 GT2
2.4.1.109	5	5 GT39
2.4.1.117	2	2 GT2
2.4.1.122	4	4 GT31
2.4.1.131	1	1 GT4
2.4.1.135	11	11 GT43
2.4.1.142	1	1 GT33
2.4.1.143	10	10 GT16
2.4.1.145	1	1 GT54
2.4.1.149	2	2 GT31
2.4.1.152	24	24 GT10
2.4.1.174	1	1 GT7
2.4.1.175	2	1 GT7	1 GT31
2.4.1.186	5	5 GT8
2.4.1.198	3	3 GT4
2.4.1.214	11	11 GT10
2.4.1.221	1	1 GT65
2.4.1.222	3	3 GT31
2.4.1.224	6	3 GT47	3 GT64
2.4.1.255	6	6 GT41
2.4.1.256	1	1 GT59
2.4.1.257	1	1 GT4
2.4.1.258	1	1 GT58
2.4.1.260	1	1 GT22
2.4.99.18	2	2 GT66
4.2.2.11	1	1 PL7
