# Supplementary material for: Lignocellulose degradation at the holobiont level: teamwork in a keystone soil invertebrate
Source: Microbiome. 2018 Sep 17;6:162. doi: 10.1186/s40168-018-0536-y (PMC6142342; doi:10.1186/s40168-018-0536-y)
Supplement: Supplementary file 7 — Table S5. Comparison of the glycoside hydrolase (GH) profiles of A. vulgare, termite, snail, slug, human, panda, HF cross, jersey cow, cow, reindeer, and macropod gut metagenomes, showing GH groups that are involved in the breakdown/modification of plant cell wall polysaccharides. (XLSX 14 kb) [file 40168_2018_536_MOESM7_ESM.xlsx]

## Sheet: Table S5
GH Family	Major activity	Pillbug	Termitea	Snailb	Slugc	Humand	Pandae	HF crossf	Jersey cowg	Cowh	Reindeeri	Macropodj
CELLULASES
GH1	β-Glucosidases	18.6275	5.74	22.9867	10.0255	20.6107	36.9369	2.17	4.39	1.37	2.36	22.68
GH3	β-Glucosidases	14.0523	18.02	17.1228	7.30671	20.9924	9.90991	17.12	21.05	15.45	16.36	26.77
GH5	Endoglucanases	6.20915	14.62	2.8147	1.27443	2.67176	0.900901	6.95	10.53	7.88	5.56	3.72
GH6	Endoglucanases	0	0	0.312744	0	0	0	0.1	0.44	0	0	0
GH7	Endoglucanases	0	0	0	0	0	0	0	0	0.01	0	0
GH9	Endoglucanases	0.653595	2.35	1.17279	0.934579	0	0	3.16	3.51	4.32	2.11	0
GH44	Endoglucanases	0	1.57	0	0	0	0	0.09	0	0.54	0.1	0
GH45	Endoglucanases	0	1.04	0	0	0	0	0.19	0	0.62	0	0
GH48	Cellobiohydrolases	0	0	0.156372	0	0	0	0.19	0	0.02	0.1	0
GH94	Cellobiose phosphorylases	0.980392	0	0	0	0	0	0	0	0	0	0
Subtotal (%)		40.5229	43.34	44.5661	19.5412	44.2748	47.7477	29.97	39.92	30.21	26.59	53.17
XYLANASES
GH8	Endo-1,4-β-xylanases	6.86275	1.31	3.59656	0.934579	0.763359	0.900901	1.14	0	1.79	0.68	0.37
GH10	Endo-1,4-β-xylanases	0.326797	12.01	1.95465	1.35939	0.763359	0.900901	2.03	15.35	5.57	3.68	4.09
GH11	Endo-1,4-β-xylanases	0.326797	3.66	0.0781861	0	0	0	0.29	0	0.9	0.16	0
GH30	Endo-1,4-β-xylanases	1.96078	0	0	0	0	0	0	0	0	0	0
GH39	β-Xylosidases	0.980392	0.78	0.469116	23.7043	0.763359	7.20721	7.28	7.89	1.71	1.47	0.37
GH43	Arabino/xylosidases	5.55556	4.18	14.4644	2.37893	12.9771	11.7117	12.74	12.28	15.93	15.25	3.72
GH52	β-Xylosidases	0	0.78	0	0	0	0	0	0	0.01	0.04	0
GH120	β-Xylosidases	0.326797	0	0	0	0	0	0	0	0	0	0
Subtotal (%)		16.3399	22.72	20.5629	28.3772	15.2672	20.7207	23.48	35.52	25.91	21.28	8.55
XYLOGLUCANASES
GH12	Xyloglucanases	0	0	0	1.01954	0	0	0.53	0.44	0	0	0
GH16	Xyloglucanases	1.30719	0.26	0.938233	9.94053	0.381679	5.40541	2.53	0	2.62	2.25	1.49
GH17	1,3-β-glucosidases	0	0	0.156372	5.09771	0	0	0	0	0	0	0
GH29	α-l-Fucosidases	0.653595	0	5.47303	0.934579	2.67176	0	2.45	1.32	5.1	5.19	0.74
GH74	Xyloglucanases	1.30719	1.83	0	0	0	0	0.45	0	2.09	0.85	0.37
GH81	1,3-β-glucanases	0	0	0.0781861	0	0	0	0	0	0	0	0
Subtotal (%)		3.26797	2.09	6.64582	16.9924	3.05344	5.40541	5.96	1.76	9.81	8.29	2.6
MANNASES
GH4	α-Galactosidases	12.7451	0	0	0	0	0	0	0	0	0	0
GH26	β-Mannases	0	3.92	0.860047	0	0.381679	0	1.16	0.44	2	2.97	1.86
GH31	α-Galactosidases	9.47712	0	0	0	0	0	0	0	0	0	0
GH36	α-Galactosidases	1.63399	0	0	0	0	0	0	0	0	0	0
GH38	α-Mannosidases	2.94118	2.87	1.40735	3.31351	2.29008	7.20721	0.79	0.44	1.48	2.25	1.12
GH57	α-Galactosidases	0.653595	0	0	0	0	0	0	0	0	0	0
GH113	β-Mannases	1.63399	0	0	0	0	0	0	0	0	0	0
Subtotal (%)		29.085	6.79	2.2674	3.31351	2.67176	7.20721	1.95	0.88	3.48	5.22	2.98
DEBRANCHING ENZYMES
GH51	α-l-Arabinofuranosidases	0.326797	4.7	1.72009	0.254885	5.72519	1.8018	0.48	0.44	6.79	9.46	4.46
GH54	α-l-Arabinofuranosidases	0	0	0	0	0	0	3.47	0	0.41	0.45	0
GH62	α-l-Arabinofuranosidases	0	0	0.156372	0	0	0	0	0	0.01	0	0
GH67	α-Glucuronidases	0	2.61	0.39093	0.0849618	0.381679	1.8018	0.98	0	0.65	1.43	1.86
GH78	α-l-Rhamnosidases	1.96078	0	5.70758	0.679694	4.96183	0.900901	3.38	5.7	6.85	6.07	9.29
Subtotal (%)		2.28758	7.31	7.97498	1.01954	11.0687	4.5045	8.31	6.14	14.71	17.41	15.61
OTHER OLIGOSACCHARIDE DEGRADING ENZYMES
GH2	β-Galactosidases	3.92157	6.01	5.16028	5.09771	11.0687	3.6036	15.99	7.02	7.8	13.88	8.92
GH28	Galacturonases	0.980392	1.57	5.39484	0.509771	1.14504	0	2.57	0	2.56	2.33	0.74
GH35	β-Galactosidases	0	0.78	2.50195	1.18946	1.52672	0.900901	1.12	0.88	0.86	0.76	1.12
GH42	β-Galactosidases	2.94118	6.27	4.22205	0.509771	5.72519	6.30631	0.45	0	2.03	1.84	2.97
GH53	Endo-1,4-β-galactanases	0.653595	3.13	0.703675	23.4494	4.19847	3.6036	10.19	7.89	2.62	2.42	3.35
Subtotal (%)		8.49673	17.76	17.9828	30.7562	23.6641	14.4144	30.32	15.79	15.87	21.23	17.1
Total (%)		100	100	100	100	100	100	100	100	100	100	100
a Warnecke et al. (2013)
b Cardoso et al. (2012)
c Joynson et al. (2017)
d Qin et al. (2010)
e Zhu et al. (2011)
f Jose et al. (2017)
g Wang et al. (2013)
h Hess et al. (2011)
i Pope et al. (2012)
j Pope et al. (2010)
